# Supplementary material for: Cytotoxic Compounds of Two Demosponges (Aplysina aerophoba and Spongia sp.) from the Aegean Sea
Source: Biomolecules. 2021 May 12;11(5):723. doi: 10.3390/biom11050723 (PMC8151441; doi:10.3390/biom11050723)
Supplement: Supplementary file 1 [file biomolecules-11-00723-s001.zip]

Archive with 1 entries (1 files):
- biomolecules-1158856-supplementary.pdf
